# Supplementary material for: Untangling the Evolution of American Wild Grapes: Admixed Species and How to Find Them
Source: Front Plant Sci. 2020 Feb 7;10:1814. doi: 10.3389/fpls.2019.01814 (PMC7025467; doi:10.3389/fpls.2019.01814)
Supplement: Supplementary file 1 [file DataSheet_1.zip]

Archive with 8 entries (5 files):
- Supplementary material/
- Supplementary material/Supplementary file S1/
- Supplementary material/Supplementary file S1/MSindex_User Manual v.1.01.pdf
- Supplementary material/Supplementary file S1/MSindex_v.1.01.R
- Supplementary material/Supplementary file S2/
- Supplementary material/Supplementary file S2/RAxML_BestTree
- Supplementary material/Supplementary file S2/readme.docx
- Supplementary material/Supplementary Tables and Figures.pdf
