# Supplementary material for: Untangling the Evolution of American Wild Grapes: Admixed Species and How to Find Them
Source: Front Plant Sci. 2020 Feb 7;10:1814. doi: 10.3389/fpls.2019.01814 (PMC7025467; doi:10.3389/fpls.2019.01814)
Supplement: Supplementary file 1 [file DataSheet_1.zip › Supplementary material/Supplementary file S1/MSindex_v.1.01.R]

###########################################################################################################################################################
# The following R scripts accompany the manuscript Zecca et al. (2019)                                                                                                                                                             
# This collection of scripts is not intended to be a proper R package. Rather, it is a documented set of utility functions                                 
# written with our own needs in mind, using different coding styles. Scripts were tested mainly on Windows OS, so it may need to do small changes to adapt 
# the code to a different OS. We tested this code mainly on Windows OS, so you may need to do small changes to adapt the code to your own OS.              
#                                         WE PROVIDE THIS CODE WITH NO GUARANTEES WHATSOEVER!                                                            
#                   If you require additional information or have questions, please contact Giovanni Zecca at giovanni.zecca@gmail.com                        
###########################################################################################################################################################
 
 
pckgs <- c("ape","phytools");
lapply(pckgs, library, character.only = TRUE)
 
 
### TO COMPARE ML TREES INFERRED BY TREEMIX ###
 
cfTrees<-function (input_stem,nt,p=1, uel=TRUE, m='PH85'){
	lliknames<-c(paste(input_stem,1:nt,'.llik',sep='')) 
	d<-unname(sapply(lliknames, function(x) rbind(read.table(x,header = F, sep = ":")[2,2])))
	d<-as.data.frame(cbind(1:nt,d)); names(d)[1:2]<- c('treeN','LL')
	d<-d[order(-d$LL,d$treeN),]
	bestLL<-d[,"LL"] %in% d[1,"LL"]
	bestN<- d$treeN[bestLL]	
	bestnames<-c(paste0(input_stem,bestN,'.treeout.gz'))
	BKLTs<-list()
	class(BKLTs)<-"multiPhylo"
	for (t in 1:length(bestnames)){
		tree<-read.tree(file = bestnames[t],keep.multi = TRUE)				
		BKLTs[[t]]<-tree[[1]]												
		BKLTs[[t]][5]<- bestN[t]}
	uniqueT<- unique(BKLTs, use.edge.length = uel,use.tip.label = TRUE)	
	keep<-sapply(uniqueT,'[[',5)
	jump<-bestN[!bestN%in%keep]	
	UniNames<- c(paste0(input_stem,keep,'.treeout.gz'))
	if(length(uniqueT)==1){
		tab<- matrix(0); 
		colnames(tab)<-c(paste0('tree',keep)); rownames(tab)<-c(paste0('tree',keep))
	}else{
		tab<-dist.topo(unroot(uniqueT),method = m);
		attributes(tab)$Diag<-TRUE;attributes(tab)$Labels<-paste0('tree',as.character(keep))}
	cons<-consensus(uniqueT, p=p, check.labels=T)
	write.table(d,file='TreeLLs.txt',sep=' ',dec = ".",eol = "\n", row.names = F, col.names =T ,quote = F, na = "NA")
	write.tree(BKLTs,file = "AllBestTrees.newick",tree.names =FALSE,append =FALSE)
	write.tree(uniqueT,file='UniqueTop.newick')
	write(UniNames,sep='',ncolumns=1, file='UniqueNames.txt');	
	write.table(as.matrix(tab),file='PairwDist.txt',sep='\t',row.names = TRUE, quote = FALSE, col.names=NA)
	write.tree(cons,file='Consensus.newick')
	plot(cons,label.offset=0.2)	
	cat('\nInput trees: ',nt,
		'\nBest-known ML trees: ' ,length(BKLTs),
		'\n\nNumber of duplicates in the Best-known ML trees: ',length(jump),
		'\nDuplicate trees #:\n ')
	cat(jump, sep = " ", fill =110);
	cat('\nNumber of unique ML tree(s): ',length(uniqueT),
		'\nUnique ML tree(s) #: ',keep,
		'\n\nPairwise topological distance ( method =',m,') between unique trees:\n');
	print(tab)
	cat('\n\nJob done.\n\n')
}


###TO PLOT LD DECAY AND BLOCK DISTANCES ###

MdMn_LD<-function(inputfile="int", BinWidth, N, plotTitle="", plotMean=TRUE, colMedian="red",colMean="blue",xMax=500, refLine=0.2, UseLastBin=FALSE){
	if(inputfile!="int"){
		LDdata<-read.table(inputfile,header=T)
	}else{
		LDdata<-read.table(file.choose(),header=T)}
	LDdata<-LDdata[!is.infinite(LDdata$R2),]						#1st check
	Dist<-LDdata$BP_B - LDdata$BP_A
	LDdata<-cbind(LDdata,Dist)
	LDdata<-LDdata[order(Dist,na.last = NA),]				    	# 2nd check 
	nbins<-length(LDdata$R2)%/%BinWidth
	if(UseLastBin){
		rem<-length(LDdata$R2)%%BinWidth
		rembin<-rep((nbins+1),times=rem)
		bybins<-c(rep(seq(1:nbins),each=BinWidth),rembin)
	}else{
		bybins<-rep(seq(1:nbins),each=BinWidth)}
	LDdata<-LDdata[1:length(bybins),]								#3rd check
	MedianR2<-by(LDdata$R2,bybins,median)
	MeanDist<-by(LDdata$Dist/1000,bybins,mean)
	Sub<-paste('Bin width =',as.character(BinWidth),'    N =',as.character(N), sep=' ')	
	plot(MeanDist,MedianR2, type='l',lty=1,lwd=2,col=colMedian,xlim=c(0,xMax),ylim=c(0,1),mgp=c(2,1,0),font.lab=1,font.main=3,cex.main=1.5,main= plotTitle ,cex.sub=0.8,sub=Sub,xlab='Inter-SNP distance (kb)',ylab= expression(paste('LD(','r'^'2',')')))
	abline(h=refLine,lwd=1, lty=3, col='black')
	if (plotMean==TRUE){
		MeanR2<-by(LDdata$R2,bybins,mean)	
		lines(MeanDist,MeanR2,lwd=2, lty=1, col=colMean)
		legend("topright", inset=.02,title="LEGEND:",legend=c(expression('Median r'^2),expression('Mean r'^2),expression(paste('r'^'2','= 0.2'))),bg='gray97',lty =c(1,1,3),lwd=1.5,col=c(colMedian,colMean,'black'),xjust=0, cex=0.75)
	}else{
		legend("topright", inset=.02,title="LEGEND:",legend=c(expression('Median r'^2),expression(paste('r'^'2','= 0.2'))),bg='gray97',lty =c(1,3),lwd=1.5,col=c(colMedian,'black'),xjust=0, cex=0.75)
	}
}


mMd_LD<-function(BinWidth,N,Names,Auto=TRUE,xMax=500,refLine=0.2,UseLastBin=FALSE){
	filevector<-list.files(path = ".", pattern = "\\.ld$")  			#Type ?list.files(): files are sorted in alphabetical order
	if(Auto==TRUE){Names<-tools::file_path_sans_ext(filevector)}
	n <-length(Names)
	Sub<-paste('Bin width =',as.character(BinWidth),sep=' ')			
	plot(c(0,xMax),c(0,1), type='n', ylim=c(0,1),mgp=c(2,1,0), font.lab=1, font.main=2, cex.main=1.5, main='Linkage disequilibrium (LD) vs. Inter-SNP distance (kb)', cex.sub=0.7, sub=Sub, xlab='Inter-SNP distance (kb)', ylab=expression(paste('LD(','r'^'2',')')))
	mycolours<-rainbow(n, s = 1, start=0, end=4/6, alpha = 0.65)		#trasparency is not natively suppoted by .eps (export in pdf,tiff or use cairo or similar)
	for(i in 1:n){
		LDdata<-read.table(filevector[i],header=T)
		LDdata<-LDdata[!is.infinite(LDdata$R2),]						#1st check
		Dist<-LDdata$BP_B - LDdata$BP_A
		LDdata<-cbind(LDdata,Dist)
		LDdata<-LDdata[order(Dist,na.last = NA),]				    	# 2nd check
		nbins<-length(LDdata$R2)%/%BinWidth
		if(UseLastBin==TRUE){
			rem<-length(LDdata$R2)%%BinWidth
			rembin<-rep((nbins+1),times=rem)
			bybins<-c(rep(seq(1:nbins),each=BinWidth),rembin)}
		else{
			bybins<-rep(seq(1:nbins),each=BinWidth)}
		LDdata<-LDdata[1:length(bybins),]								#3rd check
		MedianR2<-by(LDdata$R2,bybins,median)
		MeanDist<-by(LDdata$Dist/1000,bybins,mean)
		lines(MeanDist,MedianR2,lwd=2, lty=1, col=mycolours[i])}
	abline(h=refLine,lwd=1, lty=3, col='black')
	legend("topright", inset=.02, title="LEGEND:", legend= c(paste(Names,' (N=',N,')',sep=''),expression(paste('r'^'2','= 0.2'))), bg='gray97', lty =c(rep(1,n),3), lwd=2, col=c(mycolours,'black'), xjust=1, cex=0.6)
}


BlockDistByChr<-function(K,refline,int=TRUE,inputfile,colP='green2',pchP=20, colL='red2',typeL=2){
	if (int){mydata<-read.table(file.choose(),header=F)
	}else{mydata<-read.table(inputfile,header=F)}
	SNPs<-length(mydata[,1])
	blocks<-SNPs%/%K
	discard<-SNPs%%K
	if(discard!= 0){mydata<-head(mydata,-discard)}													# If the number of SNPs is not a multiple of block size (K), 
	IDblocks<-rep(1:blocks,each=K)																	# we discard the remaining SNPs (as TreeMix does).
	datalist<-split(mydata,IDblocks)																# Split using block IDs.
	Mean<-sapply(datalist, function(x) by(x[[4]], x[[1]], mean))									# Within each block,  mean by chromosome.
	M1<-sapply(Mean[-length(Mean)], function(x) if(length(x)==2){x[2]}else{x})						# Vectors to calculate differences.
	M2<-sapply(Mean[-1], function(x) if(length(x)==2){x[1]}else{x})																						
	chrM1<-sapply(Mean[-length(Mean)], function(x) if(length(x)==2){names(x[2])}else{names(x)})		# Ensure that differences are calculated only between consecutive
	chrM2<-sapply(Mean[-1], function(x) if(length(x)==2){names(x[1])}else{names(x)})				# blocks placed on the same chromosome. It is useful in certain 
	samechr<-chrM1==chrM2																			# situations. For example when two consecutive blocks are on two 
	d<-(M2[samechr]-M1[samechr])/1000																# separate chromosomes.										
	plot(d, type='p', col=colP, pch=pchP, main=paste('Block size =', as.character(K),'SNPs'),xlab='Number of pairwise distances', ylab= 'Distance (kb)')
	abline(h=refline, col=colL, lty=typeL)
}	


### TO GET MIGRATION SETS & MIGRATION SUPPORTS (MS & MSe) ###

ImportData <- function(skipL){
	filevector <- list.files(path = ".", pattern = "\\.treeout.gz$",full.names = TRUE)  
	mydata <- do.call('rbind',lapply(filevector, function(x) read.table(x,skip =skipL, stringsAsFactors=FALSE))) 
	mydata <- lapply(mydata[5:6], function (x) paste0('(',x,');'))
	From <- paste0("(",sapply(read.newick(text=mydata$V5),function(x) paste(sort(x$tip.label),sep='', collapse=',')),");"); 
	To <- paste0("(",sapply(read.newick(text=mydata$V6), function(x) paste(sort(x$tip.label),sep='', collapse=',')),");"); 
	FromTo <- list(From=From, To=To,filevector=filevector, mydata=mydata)
}


f.MSets <- function(m_from, m_to,inputfile){
	if(m_from!="all" && m_to!="all"){
		MSets <- vector(mode = 'list', 2);names(MSets) <- c("From", "To")
		MSets$From <- m_from 
		MSets$To <- m_to   
	} else{
		MSets <- scan(file= inputfile, skip=1, what =list('','')); names(MSets)<-c('From','To')}
	cat("\n\n")	
	MSets
}


f.fileout <- function(x,fileout){
	write.table(x,file=fileout,quote = FALSE, sep = "   ",row.names = FALSE,col.names = TRUE)
}


GetPairsOfSets <- function(outputfile='PairsOfSets.txt',skipL=1){
	FromTo <- ImportData (skipL)
	Migrations <- unique(data.frame(FromTo[c("From","To")], stringsAsFactors=FALSE)) 
	f.fileout(Migrations,outputfile)
}


GetMigrSupp<-function(m_from="all", m_to="all",inputfile='PairsOfSets.txt', outputfile='MigrSupp.txt', skipL=1){
	FromTo <- ImportData(skipL)
	MSets <- f.MSets(m_from, m_to,inputfile)
	boots<-vector(mode = 'list',1); names(boots)<- 'MS'
	for (i in seq_along(MSets$From)){
		FT <- sapply(as.list(FromTo$From), function(x) identical(MSets$From[[i]],x))
		TT <- sapply(as.list(FromTo$To), function(x) identical(MSets$To[[i]],x))
		boots$MS[[i]]<-round((sum(FT & TT, na.rm=TRUE)/length(FromTo$filevector))*100)} 
	f.fileout(c(MSets,boots),outputfile)
	print(boots)
}


GetExtMigrSupp<-function(skipL= 1, min_n=1,nmigr,m_from, m_to, fixed = "To", inputfile='PairsOfSets.txt', outputfile='ExtMigrSupp.txt'){
	FromTo <- ImportData (skipL)
	MSets <- f.MSets(m_from, m_to,inputfile)
	MSets2 <- lapply(MSets, function(x) strsplit(gsub("[();]", "", x),","))
	From <- lapply(read.newick(text=FromTo$mydata$V5),function(x) sort(x$tip.label))
	To <- lapply(read.newick(text=FromTo$mydata$V6),function(x) sort(x$tip.label))
	boots<-vector(mode = 'list', 1); names(boots)<- 'ExtMS'
	counts<-vector(mode = 'list', 2); names(counts)<- c('TotalCount','CorrectedCount')
	FT <- vector(mode = 'list', length(MSets$From));TT <- vector(mode = 'list', length(MSets$From)); 
	tot<-vector(mode = 'integer', length(FromTo$filevector))
	for (i in seq_along(MSets$From)){
		if(fixed[i] == "To"){
				FT[[i]] <- sapply(From, function(x) ifelse(length(intersect(MSets2$From[[i]],x))>= min_n[i] && length(x)==sum(x %in% MSets2$From[[i]]), TRUE,FALSE))  # Only  proper subsets allowed
				TT[[i]] <- sapply(To, function(x) identical(MSets2$To[[i]],x))
			}else if (fixed[i] == "From"){
				TT[[i]] <- sapply(To, function(x) ifelse(length(intersect(MSets2$To[[i]],x))>= min_n[i] && length(x)==sum(x %in% MSets2$To[[i]]), TRUE,FALSE))  # Only  proper subsets allowed
				FT[[i]] <- sapply(From, function(x) identical(MSets2$From[[i]],x))
			}else{
				stop('Please, provide a valid value for the argument <fixed>. Valid options are: "From", "To"  or a character vector that contains any sensible combination of "From" and "To".', call. = FALSE)}
		fctr<-rep(1:length(FromTo$filevector), each=nmigr)			#
		splFT<-split(FT[[i]], fctr)									#
		splTT<-split(TT[[i]], fctr)									#
		for(k in seq_along(FromTo$filevector)){ 					# Correct for miltiple matches
				tot[k]<-sum(splFT[[k]] & splTT[[k]], na.rm=TRUE)}	#
		counts$TotalCount[[i]]<-sum(tot)							#
		tot[tot>1]<-1												#
		counts$CorrectedCount[[i]]<-sum(tot)
		boots$ExtMS[[i]] <-round((counts$CorrectedCount[[i]]/length(FromTo$filevector))*100)}
	n_migr<-paste0('migr#',as.character(seq_along(MSets$From)))
	d<-data.frame(c(MSets,counts,boots),row.names =n_migr)
	print(d[,3:5])
	f.fileout(d,outputfile) 
	if(sum(d$CorrectedCount==d$TotalCount)<length(MSets$From)){
	cat("\n\nHINT: At least one ExtMS value has been corrected for multiple matches. You can inspect files with multiple occurences using the MultiOccurrCheck () fuction.")}
}


MultiOccurrCheck<-function(skipL=1,nmigr,target,where="To",extout= TRUE, outputfile='MultipleOccurences.txt'){
	if(missing(nmigr)|missing(target)) stop("Please,provide a valid value for all arguments.", call. = FALSE)
	FromTo <- ImportData (skipL)
	matFrom <- matrix(FromTo$From, nrow=nmigr)
	matTo <- matrix(FromTo$To, nrow=nmigr)
	if(where == "From"){
		counts <- colSums(matFrom == target)
	}else if(where == "To"){
		counts <- colSums(matTo == target)
	}else{
		stop('Please, provide a valid value for the argument `where`. Valid options are: where = "From"|"To".', call. = FALSE)}
	inds <- which(counts > 1)
	m<-cbind(FromTo$filevector[inds], counts[inds]);colnames(m) <- c("File Name", "Counts")
	cat("\nMultiple occurences in files:\n\n"); print(m);cat("\n\n")
	if (extout){														#isTRUE(extout)
		SmallMatFrom <- matFrom[,inds]
		SmallMatTo <- matTo[,inds]
		if(where == "From"){
			arrInds <- which(SmallMatFrom == target ,arr.ind=TRUE)
		}else{
		arrInds <- which(SmallMatTo == target ,arr.ind=TRUE)}
		vFrom <- SmallMatFrom[arrInds]
		vTo <- SmallMatTo[arrInds]
		From <- rep("",length(c(inds,vFrom)))
		To <- rep("",length(c(inds,vTo)))
		CCounts <- cumsum(head(counts[inds], -1) +1)
		placeholder <- c(1,(CCounts+1))
		From[-placeholder] <- vFrom
		From[placeholder] <- paste0("\n",FromTo$filevector[inds])
		To[-placeholder] <- vTo
		f.fileout(cbind(From,To),outputfile)
	}
}
