# Supplementary material for: Untangling the Evolution of American Wild Grapes: Admixed Species and How to Find Them
Source: Front Plant Sci. 2020 Feb 7;10:1814. doi: 10.3389/fpls.2019.01814 (PMC7025467; doi:10.3389/fpls.2019.01814)
Supplement: Supplementary file 1 [file DataSheet_1.zip › Supplementary material/Supplementary file S2/RAxML_BestTree]

#NEXUS
begin taxa;
	dimensions ntax=549;
	taxlabels
	acerifolia_DVIT_1287
	acerifolia_DVIT_1296
	acerifolia_DVIT_1297
	acerifolia_DVIT_1298
	acerifolia_DVIT_1400
	acerifolia_DVIT_3025
	'acerifolia_GVIT_1583.02'
	'acerifolia_PI_318684.02'
	'acerifolia_PI_588141.02'
	'acerifolia_PI_588144.02'
	'acerifolia_PI_588324.02'
	'acerifolia_PI_588325.02'
	'acerifolia_PI_588378.04'
	'acerifolia_PI_588393.02'
	'acerifolia_PI_588442.02'
	'acerifolia_PI_588459.a2'
	aestivalis_DVIT_119[&!color=#ff0000]
	aestivalis_DVIT_1446[&!color=#ff0033]
	aestivalis_DVIT_1447
	aestivalis_DVIT_1448
	aestivalis_DVIT_1818
	aestivalis_DVIT_1819
	aestivalis_DVIT_1820
	aestivalis_DVIT_1823
	aestivalis_DVIT_1824
	aestivalis_DVIT_1825
	aestivalis_DVIT_1826
	aestivalis_DVIT_1831
	aestivalis_DVIT_1833
	aestivalis_DVIT_1835
	aestivalis_DVIT_1855[&!color=#ff0000]
	aestivalis_DVIT_1869
	aestivalis_DVIT_1913
	aestivalis_DVIT_1916[&!color=#ff0000]
	'aestivalis_DVIT_2198.6'
	'aestivalis_DVIT_2199.5'
	'aestivalis_DVIT_2205.6'
	'aestivalis_DVIT_2206.1'
	'aestivalis_DVIT_2207.12'
	'aestivalis_DVIT_2209.12'
	'aestivalis_DVIT_2210.4'
	aestivalis_DVIT_2365
	aestivalis_DVIT_2376
	'aestivalis_PI_588626.02'
	'aestivalis_PI_588677.02'
	aestivalis_aestivalis_DVIT_1300
	aestivalis_aestivalis_DVIT_1408
	aestivalis_aestivalis_DVIT_1585
	aestivalis_aestivalis_DVIT_1608
	aestivalis_aestivalis_DVIT_1610
	aestivalis_aestivalis_DVIT_1701
	aestivalis_aestivalis_DVIT_1702
	aestivalis_aestivalis_DVIT_1703
	aestivalis_aestivalis_DVIT_1704[&!color=#ff0000]
	aestivalis_aestivalis_DVIT_1705[&!color=#ff0000]
	aestivalis_aestivalis_DVIT_1709
	aestivalis_aestivalis_DVIT_1710
	aestivalis_aestivalis_DVIT_1711[&!color=#ff0000]
	aestivalis_aestivalis_DVIT_1712
	aestivalis_aestivalis_DVIT_1717[&!color=#ff0000]
	aestivalis_aestivalis_DVIT_1718[&!color=#ff0000]
	aestivalis_aestivalis_DVIT_2099[&!color=#ff0000]
	'aestivalis_aestivalis_DVIT_2204.3'
	'aestivalis_aestivalis_DVIT_2208.13'
	aestivalis_aestivalis_DVIT_2370
	aestivalis_aestivalis_DVIT_2382
	aestivalis_aestivalis_DVIT_2566
	aestivalis_aestivalis_DVIT_2720[&!color=#ff0000]
	aestivalis_aestivalis_DVIT_2943
	'aestivalis_bicolor_PI_483130.02'
	'aestivalis_bicolor_PI_483137.02'[&!color=#ff0000]
	aestivalis_lincecumii_DVIT_1394[&!color=#ff0000]
	aestivalis_lincecumii_DVIT_1395[&!color=#ff0000]
	aestivalis_lincecumii_DVIT_1883
	aestivalis_lincecumii_DVIT_1897
	aestivalis_lincecumii_DVIT_1899
	'aestivalis_lincecumii_DVIT_2200.2'
	'aestivalis_lincecumii_DVIT_2201.2'
	'aestivalis_lincecumii_DVIT_2202.10'
	'aestivalis_lincecumii_DVIT_2203.1'
	arizonica_DVIT_1872
	'arizonica_DVIT_2211.5'
	'biformis_DVIT_2212.14'
	biformis_DVIT_2952
	'blancoi_DVIT_2213.8'
	'bloodworthiana_DVIT_2214.17'
	californica_DVIT_1361[&!color=#ff0000]
	californica_DVIT_1836[&!color=#ff0000]
	californica_DVIT_1837
	californica_DVIT_1838
	californica_DVIT_1839
	champinii_DVIT_1101
	champinii_DVIT_1137
	champinii_DVIT_1279
	champinii_DVIT_1281
	champinii_DVIT_1386[&!color=#ff0033]
	champinii_DVIT_1388[&!color=#ff0033]
	champinii_DVIT_1588
	champinii_DVIT_1646
	champinii_DVIT_1987
	'champinii_DVIT_2225.1'
	champinii_DVIT_2367
	champinii_DVIT_2601
	champinii_DVIT_2940
	champinii_DVIT_2941
	champinii_DVIT_2945
	'champinii_PI_588371.02'
	'champinii_PI_588391.02'
	cinerea_DVIT_1283
	cinerea_DVIT_1284
	cinerea_DVIT_1285
	cinerea_DVIT_1362[&!color=#ff0000]
	cinerea_DVIT_1363[&!color=#ff0000]
	cinerea_DVIT_1364[&!color=#ff0000]
	cinerea_DVIT_1365[&!color=#ff0000]
	cinerea_DVIT_1450
	cinerea_DVIT_1586
	cinerea_DVIT_1587
	cinerea_DVIT_1589
	cinerea_DVIT_1611
	cinerea_DVIT_1612
	cinerea_DVIT_1613
	cinerea_DVIT_1614
	cinerea_DVIT_1644
	cinerea_DVIT_1648
	cinerea_DVIT_1864
	cinerea_DVIT_1865
	cinerea_DVIT_1868
	cinerea_DVIT_1875[&!color=#ff0000]
	cinerea_DVIT_1876
	cinerea_DVIT_1878
	cinerea_DVIT_1881
	cinerea_DVIT_1901
	cinerea_DVIT_1903
	cinerea_DVIT_1905
	cinerea_DVIT_1908
	'cinerea_DVIT_2215.8'
	'cinerea_DVIT_2216.2'
	'cinerea_DVIT_2217.1'
	'cinerea_DVIT_2218.10'
	cinerea_DVIT_2437
	'cinerea_DVIT_2955.4'
	'cinerea_DVIT_2956.1'
	'cinerea_GVIT_171.02'
	'cinerea_PI_588134.02'
	'cinerea_PI_588186.02'
	'cinerea_PI_588197.02'
	'cinerea_PI_588198.02'
	'cinerea_PI_588199.01'
	'cinerea_PI_588200.02'
	'cinerea_PI_588208.02'
	'cinerea_PI_588217.02'
	'cinerea_PI_588218.03'
	'cinerea_PI_588219.02'
	'cinerea_PI_588220.02'
	'cinerea_PI_588221.02'
	'cinerea_PI_588222.02'
	'cinerea_PI_588352.02'
	'cinerea_PI_588356.02'
	'cinerea_PI_588398.02'
	'cinerea_PI_588575.02'
	'cinerea_PI_588678.02'
	'cinerea_PI_588685.02'
	'cinerea_PI_597232.04'
	cinerea_floridana_DVIT_1416
	cinerea_floridana_DVIT_2371
	cinerea_floridana_DVIT_2380
	cinerea_floridana_DVIT_2383[&!color=#000000]
	cinerea_floridana_DVIT_2385
	cinerea_helleri_DVIT_1273
	cinerea_helleri_DVIT_1274
	cinerea_helleri_DVIT_1276
	cinerea_helleri_DVIT_1590
	cinerea_helleri_DVIT_1592
	cinerea_helleri_DVIT_1593
	cinerea_helleri_DVIT_1601
	cinerea_helleri_DVIT_1603
	cinerea_helleri_DVIT_1639
	cinerea_helleri_DVIT_1677
	cinerea_helleri_DVIT_1685
	cinerea_helleri_DVIT_1873
	cinerea_helleri_DVIT_1891
	cinerea_helleri_DVIT_1893
	cinerea_helleri_DVIT_1894
	cinerea_helleri_DVIT_1895
	'cinerea_helleri_DVIT_2224.8'[&!color=#ff0000]
	'cinerea_helleri_PI_588205.02'
	'cinerea_helleri_PI_588466.02'[&!color=#ff0000]
	'cinerea_helleri_PI_588625.02'
	doaniana_DVIT_1138
	doaniana_DVIT_1139
	doaniana_DVIT_1140
	doaniana_DVIT_2942
	'doaniana_PI_588149.02'
	girdiana_DVIT_1379
	girdiana_DVIT_1380
	girdiana_DVIT_1387[&!color=#ff0000]
	girdiana_DVIT_1389
	labrusca_DVIT_102[&!color=#ff0000]
	labrusca_DVIT_1129[&!color=#ff0000]
	labrusca_DVIT_124[&!color=#ff0000]
	labrusca_DVIT_130[&!color=#ff0000]
	labrusca_DVIT_1391[&!color=#ff0000]
	labrusca_DVIT_1392[&!color=#ff0000]
	labrusca_DVIT_1393[&!color=#ff0000]
	labrusca_DVIT_162[&!color=#ff0000]
	labrusca_DVIT_168[&!color=#ff0000]
	labrusca_DVIT_31[&!color=#ff0000]
	labrusca_DVIT_40[&!color=#ff0000]
	labrusca_DVIT_66[&!color=#ff0000]
	labrusca_DVIT_69[&!color=#ff0000]
	labrusca_DVIT_71[&!color=#ff0000]
	labrusca_DVIT_81[&!color=#ff0000]
	labrusca_DVIT_87[&!color=#ff0000]
	'labrusca_GVIT_1587.02'[&!color=#ff0000]
	'labrusca_PI_483133.02'
	'labrusca_PI_483145.01'
	'labrusca_PI_483148.02'
	'labrusca_PI_483149.02'
	'labrusca_PI_483150.02'
	'labrusca_PI_483152.02'
	'labrusca_PI_483153.02'
	'labrusca_PI_483154.02'
	'labrusca_PI_483155.03'
	'labrusca_PI_483157.02'
	'labrusca_PI_483160.02'
	'labrusca_PI_483161.02'
	'labrusca_PI_483164.02'
	'labrusca_PI_588128.02'[&!color=#ff0000]
	'labrusca_PI_588138.02'
	'labrusca_PI_588145.02'
	'labrusca_PI_588165.02'
	'labrusca_PI_588169.02'[&!color=#ff0000]
	'labrusca_PI_588182.02'
	'labrusca_PI_588194.02'
	'labrusca_PI_588277.02'[&!color=#ff0000]
	'labrusca_PI_588307.02'[&!color=#ff0000]
	'labrusca_PI_588583.02'
	'labrusca_PI_588585.02'
	'labrusca_PI_588647.02'
	'labrusca_PI_588658.06'[&!color=#ff0000]
	'labrusca_PI_588675.02'[&!color=#ff0000]
	'labrusca_PI_594349.02'[&!color=#ff0000]
	'labrusca_PI_597172.02'[&!color=#ff0000]
	'labrusca_PI_597203.02'[&!color=#ff0000]
	'labrusca_PI_597228.02'[&!color=#ff0000]
	monticola_DVIT_1576
	'monticola_DVIT_1594.999'
	'monticola_DVIT_2230.2'
	'monticola_DVIT_2231.9'
	mustangensis_DVIT_1577[&!color=#ff0000]
	mustangensis_DVIT_1843
	'mustangensis_DVIT_2232.4'
	'mustangensis_DVIT_2233.7'
	'mustangensis_DVIT_2234.11'
	'mustangensis_DVIT_2234.8'
	'nesbittiana_DVIT_2235.5'
	novae-angliae_DVIT_1452
	'novae-angliae_PI_588257.02'
	palmata_DVIT_1641
	'palmata_DVIT_2227.1'
	'palmata_DVIT_2228.13'
	palmata_DVIT_2977
	palmata_DVIT_2980
	palmata_DVIT_2983
	'palmata_PI_588155.02'
	'palmata_PI_588201.02'
	'palmata_PI_588233.01'
	'palmata_PI_588233.02'
	popenoei_DVIT_2970
	riparia_DVIT_1268
	riparia_DVIT_128[&!color=#ff0000]
	riparia_DVIT_1305
	riparia_DVIT_1411[&!color=#ff0000]
	riparia_DVIT_1423
	riparia_DVIT_1424
	riparia_DVIT_1425[&!color=#ff0000]
	riparia_DVIT_1428
	riparia_DVIT_1432[&!color=#ff0000]
	riparia_DVIT_1434
	riparia_DVIT_1435
	riparia_DVIT_1436
	riparia_DVIT_1438
	riparia_DVIT_1440
	riparia_DVIT_1441
	riparia_DVIT_1442
	riparia_DVIT_1443
	riparia_DVIT_1444
	riparia_DVIT_1615
	riparia_DVIT_1848[&!color=#ff0000]
	riparia_DVIT_1850
	riparia_DVIT_1884
	riparia_DVIT_1887
	riparia_DVIT_1889
	riparia_DVIT_1909
	riparia_DVIT_1911
	riparia_DVIT_1989
	riparia_DVIT_2092[&!color=#ff0000]
	'riparia_DVIT_2237.4'
	'riparia_DVIT_2238.2'
	'riparia_DVIT_2239.1'
	riparia_DVIT_2401
	'riparia_DVIT_2936.1'
	riparia_DVIT_2981
	'riparia_PI_255189.02'
	'riparia_PI_279897.02'
	'riparia_PI_313922.02'[&!color=#ff0000]
	'riparia_PI_483165.02'
	'riparia_PI_483168.02'
	'riparia_PI_483169.02'
	'riparia_PI_483170.02'
	'riparia_PI_483171.02'
	'riparia_PI_483173.02'
	'riparia_PI_483174.02'
	'riparia_PI_483175.02'
	'riparia_PI_483176.02'
	'riparia_PI_483177.02'
	'riparia_PI_483178.02'
	'riparia_PI_483181.02'
	'riparia_PI_483182.02'
	'riparia_PI_495622.d2'
	'riparia_PI_588054.02'
	'riparia_PI_588167.02'
	'riparia_PI_588190.02'[&!color=#ff0000]
	'riparia_PI_588204.02'
	'riparia_PI_588214.02'
	'riparia_PI_588258.02'
	'riparia_PI_588260.02'
	'riparia_PI_588261.02'
	'riparia_PI_588262.02'
	'riparia_PI_588269.02'
	'riparia_PI_588270.02'
	'riparia_PI_588271.02'
	'riparia_PI_588272.02'
	'riparia_PI_588273.02'
	'riparia_PI_588274.02'
	'riparia_PI_588275.02'
	'riparia_PI_588276.02'
	'riparia_PI_588304.02'
	'riparia_PI_588344.02'
	'riparia_PI_588345.02'
	'riparia_PI_588347.02'
	'riparia_PI_588349.02'
	'riparia_PI_588350.02'
	'riparia_PI_588353.02'
	'riparia_PI_588354.02'
	'riparia_PI_588369.02'
	'riparia_PI_588373.02'
	'riparia_PI_588374.02'
	'riparia_PI_588400.02'
	'riparia_PI_588404.02'
	'riparia_PI_588406.02'
	'riparia_PI_588436.02'[&!color=#ff0000]
	'riparia_PI_588437.02'
	'riparia_PI_588438.02'
	'riparia_PI_588439.02'
	'riparia_PI_588440.02'
	'riparia_PI_588455.02'
	'riparia_PI_588456.02'
	'riparia_PI_588457.02'
	'riparia_PI_588483.02'
	'riparia_PI_588562.02'
	'riparia_PI_588564.02'
	'riparia_PI_588565.02'
	'riparia_PI_588568.02'
	'riparia_PI_588653.02'
	'riparia_PI_588710.w2'
	'riparia_PI_588711.02'
	'riparia_PI_588718.02'
	'riparia_PI_594344.02'
	rotundifolia_DVIT_1145[&!color=#ff0000]
	rotundifolia_DVIT_1690
	rotundifolia_DVIT_1691
	rotundifolia_DVIT_1692
	rotundifolia_DVIT_1694
	rotundifolia_DVIT_1723[&!color=#ff0000]
	rotundifolia_DVIT_1726[&!color=#ff0000]
	rotundifolia_DVIT_1727
	rotundifolia_DVIT_1728[&!color=#000000]
	rotundifolia_DVIT_1729
	rotundifolia_DVIT_1738[&!color=#000000]
	rotundifolia_DVIT_1739[&!color=#ff0000]
	rotundifolia_DVIT_1740
	rotundifolia_DVIT_1747[&!color=#ff0000]
	rotundifolia_DVIT_1750
	rotundifolia_DVIT_1751
	rotundifolia_DVIT_1752
	rotundifolia_DVIT_1753[&!color=#ff0000]
	rotundifolia_DVIT_1754
	rotundifolia_DVIT_1755
	rotundifolia_DVIT_1756
	rotundifolia_DVIT_1757
	rotundifolia_DVIT_1758
	rotundifolia_DVIT_1759[&!color=#000000]
	rotundifolia_DVIT_1760[&!color=#ff0000]
	rotundifolia_DVIT_1761[&!color=#ff0000]
	rotundifolia_DVIT_1763[&!color=#000000]
	rotundifolia_DVIT_1764
	rotundifolia_DVIT_1766
	rotundifolia_DVIT_1767
	rotundifolia_DVIT_1768
	rotundifolia_DVIT_1769
	rotundifolia_DVIT_1770
	rotundifolia_DVIT_1773
	rotundifolia_DVIT_1774
	rotundifolia_DVIT_1780
	rotundifolia_DVIT_1782
	rotundifolia_DVIT_1783
	rotundifolia_DVIT_1785
	rotundifolia_DVIT_1791
	rotundifolia_DVIT_1792[&!color=#ff0000]
	rotundifolia_DVIT_2096[&!color=#000000]
	rotundifolia_DVIT_2178[&!color=#000000]
	rotundifolia_DVIT_2183
	rotundifolia_DVIT_2184
	rotundifolia_DVIT_2185
	rotundifolia_DVIT_2186[&!color=#000000]
	rotundifolia_DVIT_2187[&!color=#000000]
	rotundifolia_DVIT_2189
	rotundifolia_DVIT_2190
	rotundifolia_DVIT_2191[&!color=#ff0000]
	rotundifolia_DVIT_2193[&!color=#000000]
	rotundifolia_DVIT_2194[&!color=#000000]
	rotundifolia_DVIT_2195
	rotundifolia_DVIT_2438[&!color=#000000]
	rotundifolia_DVIT_2439[&!color=#ff0000]
	rotundifolia_DVIT_2622[&!color=#000000]
	rotundifolia_DVIT_2623[&!color=#000000]
	rotundifolia_DVIT_2628[&!color=#ff0000]
	rotundifolia_DVIT_2974[&!color=#ff0000]
	rotundifolia_NA[&!color=#ff0000]
	rotundifolia_munsoniana_DVIT_1695
	rotundifolia_munsoniana_DVIT_1696
	rotundifolia_munsoniana_DVIT_1697
	rotundifolia_munsoniana_DVIT_1708[&!color=#ff0000]
	'rotundifolia_munsoniana_DVIT_2241.12'
	'rotundifolia_munsoniana_DVIT_2242.4'
	'rotundifolia_munsoniana_DVIT_2244.1'
	'rotundifolia_munsoniana_DVIT_2245.12'
	'rotundifolia_munsoniana_DVIT_2246.3'
	'rotundifolia_munsoniana_DVIT_2248.6'
	rotundifolia_munsoniana_DVIT_2435
	rotundifolia_munsoniana_DVIT_2436
	rotundifolia_munsoniana_DVIT_2719
	'rotundifolia_munsoniana_DVIT_2735.3'
	rupestris_DVIT_1417
	rupestris_DVIT_1418
	rupestris_DVIT_1419
	rupestris_DVIT_1420
	rupestris_DVIT_1421
	rupestris_DVIT_1422
	rupestris_DVIT_1595
	rupestris_DVIT_1599[&!color=#ff0000]
	rupestris_DVIT_1604
	rupestris_DVIT_1640
	rupestris_DVIT_1680
	rupestris_DVIT_1681
	'rupestris_PI_237621.02'[&!color=#ff0000]
	'rupestris_PI_271662.02'
	'rupestris_PI_588146.02'
	'rupestris_PI_588147.02'
	'rupestris_PI_588160.02'
	'rupestris_PI_588174.02'
	'rupestris_PI_588181.02'
	'rupestris_PI_588188.02'
	'rupestris_PI_588223.02'
	'rupestris_PI_588224.02'
	'rupestris_PI_588225.02'
	'rupestris_PI_588227.02'
	'rupestris_PI_588228.02'
	'rupestris_PI_588229.02'
	'rupestris_PI_588230.02'
	'rupestris_PI_588231.02'
	'rupestris_PI_588330.02'
	'rupestris_PI_588331.02'
	'rupestris_PI_588333.02'
	'rupestris_PI_588335.02'
	'rupestris_PI_588355.02'
	'rupestris_PI_588384.04'
	'rupestris_PI_588395.02'
	'rupestris_PI_588415.02'
	'rupestris_PI_588454.g2'[&!color=#ff0000]
	'rupestris_PI_588574.02'
	'rupestris_PI_588683.03'
	'rupestris_PI_588684.02'
	shuttleworthii_DVIT_1714
	shuttleworthii_DVIT_1719[&!color=#ff0000]
	slavinii_DVIT_1407
	tiliifolia_DVIT_1715
	tiliifolia_DVIT_1716[&!color=#ff0000]
	'tiliifolia_DVIT_2252.11'
	treleasei_DVIT_1149[&!color=#ff0000]
	vinifera_DVIT_1024[&!color=#ff0000]
	vinifera_DVIT_1053
	vinifera_DVIT_1065
	vinifera_DVIT_1081
	vinifera_DVIT_1340
	vinifera_DVIT_2086
	vinifera_DVIT_2087
	vinifera_DVIT_2117
	vinifera_DVIT_2157
	vinifera_DVIT_2337
	vinifera_DVIT_2643
	vinifera_DVIT_2653
	vinifera_DVIT_2682
	vinifera_DVIT_468
	vinifera_DVIT_526
	vinifera_DVIT_530
	vinifera_DVIT_577
	vinifera_DVIT_579
	vinifera_DVIT_645
	vinifera_DVIT_657
	vinifera_DVIT_671
	vinifera_DVIT_677
	vinifera_DVIT_707
	vinifera_DVIT_774
	vinifera_DVIT_786
	vinifera_DVIT_812
	vinifera_DVIT_818
	vinifera_DVIT_841
	vinifera_DVIT_853
	vinifera_DVIT_867
	vinifera_DVIT_872
	vinifera_DVIT_907
	vinifera_DVIT_945
	vinifera_DVIT_950
	vinifera_DVIT_977
	vinifera_DVIT_991
	vulpina_DVIT_1280
	vulpina_DVIT_1288
	vulpina_DVIT_1289[&!color=#ff0000]
	vulpina_DVIT_1291
	vulpina_DVIT_1359
	vulpina_DVIT_1368[&!color=#ff0000]
	vulpina_DVIT_1381[&!color=#ff0000]
	vulpina_DVIT_1382[&!color=#ff0000]
	vulpina_DVIT_1451
	vulpina_DVIT_1637[&!color=#ff0000]
	vulpina_DVIT_1638
	vulpina_DVIT_1846
	'vulpina_DVIT_2253.1'
	'vulpina_PI_483180.02'
	'vulpina_PI_483186.02'[&!color=#ff0000]
	'vulpina_PI_483189.02'
	'vulpina_PI_588142.02'
	'vulpina_PI_588185.02'[&!color=#ff0000]
	'vulpina_PI_588679.06'
	'vulpina_PI_588680.02'
	'vulpina_PI_597115.02'
;
end;
begin trees;
	tree tree_1 = [&R] (rotundifolia_DVIT_2622:0.006163,((((((rotundifolia_DVIT_1753:2.12E-4,rotundifolia_DVIT_1760:1.0E-6):4.72E-4,((rotundifolia_DVIT_1754:1.59E-4,rotundifolia_DVIT_1752:1.0E-6):1.0E-6,rotundifolia_DVIT_1761:1.0E-6):1.0E-6):0.005362,rotundifolia_DVIT_1723:0.015648):0.003888,(rotundifolia_DVIT_1728:0.004631,(rotundifolia_DVIT_2194:1.59E-4,(rotundifolia_DVIT_2193:1.0E-6,rotundifolia_D…
end;
begin figtree;
	set appearance.backgroundColorAttribute="Default";
	set appearance.backgroundColour=#ffffff;
	set appearance.branchColorAttribute="User selection";
	set appearance.branchColorGradient=false;
	set appearance.branchLineWidth=1.0;
	set appearance.branchMinLineWidth=0.0;
	set appearance.branchWidthAttribute="Fixed";
	set appearance.foregroundColour=#000000;
	set appearance.hilightingGradient=false;
	set appearance.selectionColour=#2d3680;
	set branchLabels.colorAttribute="User selection";
	set branchLabels.displayAttribute="Branch times";
	set branchLabels.fontName="sansserif";
	set branchLabels.fontSize=8;
	set branchLabels.fontStyle=0;
	set branchLabels.isShown=false;
	set branchLabels.significantDigits=4;
	set layout.expansion=0;
	set layout.layoutType="RECTILINEAR";
	set layout.zoom=325;
	set legend.attribute=null;
	set legend.fontSize=10.0;
	set legend.isShown=false;
	set legend.significantDigits=4;
	set nodeBars.barWidth=4.0;
	set nodeBars.displayAttribute=null;
	set nodeBars.isShown=false;
	set nodeLabels.colorAttribute="User selection";
	set nodeLabels.displayAttribute="Node ages";
	set nodeLabels.fontName="sansserif";
	set nodeLabels.fontSize=8;
	set nodeLabels.fontStyle=0;
	set nodeLabels.isShown=false;
	set nodeLabels.significantDigits=4;
	set nodeShape.colourAttribute="User selection";
	set nodeShape.isShown=false;
	set nodeShape.minSize=10.0;
	set nodeShape.scaleType=Width;
	set nodeShape.shapeType=Circle;
	set nodeShape.size=4.0;
	set nodeShape.sizeAttribute="Fixed";
	set polarLayout.alignTipLabels=false;
	set polarLayout.angularRange=0;
	set polarLayout.rootAngle=0;
	set polarLayout.rootLength=100;
	set polarLayout.showRoot=true;
	set radialLayout.spread=0.0;
	set rectilinearLayout.alignTipLabels=false;
	set rectilinearLayout.curvature=0;
	set rectilinearLayout.rootLength=100;
	set scale.offsetAge=0.0;
	set scale.rootAge=1.0;
	set scale.scaleFactor=1.0;
	set scale.scaleRoot=false;
	set scaleAxis.automaticScale=true;
	set scaleAxis.fontSize=8.0;
	set scaleAxis.isShown=false;
	set scaleAxis.lineWidth=1.0;
	set scaleAxis.majorTicks=1.0;
	set scaleAxis.origin=0.0;
	set scaleAxis.reverseAxis=false;
	set scaleAxis.showGrid=true;
	set scaleBar.automaticScale=true;
	set scaleBar.fontSize=10.0;
	set scaleBar.isShown=true;
	set scaleBar.lineWidth=1.0;
	set scaleBar.scaleRange=0.0;
	set tipLabels.colorAttribute="User selection";
	set tipLabels.displayAttribute="Names";
	set tipLabels.fontName="sansserif";
	set tipLabels.fontSize=8;
	set tipLabels.fontStyle=0;
	set tipLabels.isShown=true;
	set tipLabels.significantDigits=4;
	set trees.order=false;
	set trees.orderType="increasing";
	set trees.rooting=false;
	set trees.rootingType="User Selection";
	set trees.transform=false;
	set trees.transformType="cladogram";
end;
